# Supplementary material for: Use of Health Services and Rehabilitation before and after the Beginning of Long-Term Sickness Absence—Comparing the Use by Employment and Disability Pension Transition after the Sickness Absence in Finland
Source: Int J Environ Res Public Health. 2022 Apr 20;19(9):4990. doi: 10.3390/ijerph19094990 (PMC9099499; doi:10.3390/ijerph19094990)
Supplement: Supplementary file 1 [file ijerph-19-04990-s001.zip]

Archive with 1 entries (1 files):
- ijerph-1653435-supplementary.pdf
